# Supplementary material for: The Incidence and Characteristics of Oral Candidiasis in Patients Hospitalized for SARS-CoV-2 Infection During the Circulation of Alpha, Beta, and Delta Variants
Source: Microorganisms. 2024 Oct 18;12(10):2090. doi: 10.3390/microorganisms12102090 (PMC11509929; doi:10.3390/microorganisms12102090)
Supplement: Supplementary file 1 [file microorganisms-12-02090-s001.zip]

Archive with 1 entries (1 files):
- microorganisms-3152575-supplementary.pdf
